# Supplementary material for: Training in endoscopic mucosal resection: effectiveness and clinical utility of a short course for practicing endoscopists
Source: J Can Assoc Gastroenterol. 2025 Jun 21;8(5):184–91. doi: 10.1093/jcag/gwaf015 (PMC12551745; doi:10.1093/jcag/gwaf015)
Supplement: gwaf015_Supplementary_Data [file gwaf015_supplementary_data.zip]

Archive with 2 entries (2 files):
- DoCTRINE-Guideline-Checklist - AK_jan 20.docx
- ICMJE Forms.pdf
